# Supplementary material for: Comparative performance of IDEXX SDMA Test and the DLD SDMA ELISA for the measurement of SDMA in canine and feline serum
Source: PLoS One. 2018 Oct 15;13(10):e0205030. doi: 10.1371/journal.pone.0205030 (PMC6188631; doi:10.1371/journal.pone.0205030)
Supplement: S1 Dataset — (CSV) [file pone.0205030.s001.csv]

Day of Submission	Tube	Species	Sample Type	IDEXX Reference Laboratory Creatinine mg/dL	IDEXX Reference Laboratory SDMA �g/dL	Laboklin Laboratory Creatinine umol/L	Laboklin Laboratory Creatinine mg/dL	Laboklin Laboratory SDMA umol/L	Laboklin Laboratory SDMA ug/dL	LCMS SDMA ug/dL Mean	LCMS SDMA ug/dL Standard Deviation	Sample #
1	1	Canine	Accuracy: Canine	1.3	10	94	1.0622	0.83	16.766	8.96	0.24	K9-2
1	2	Canine	Accuracy: Canine	1.4	17	110	1.243	1	20.2	15.54	0.46	K9-3
2	3	Canine	Accuracy: Canine	1.5	25	133	1.5029	1.03	20.806	22.18	0.79	K9-4
2	4	Canine	Accuracy: Canine	4.7	29	406	4.5878	1.95	39.39	27.54	0.62	K9-5
3	5	Canine	Accuracy: Canine	2.3	38	186	2.1018	1.41	28.482	34.74	0.8	K9-6
3	6	Canine	Accuracy: Canine	3.2	43	253	2.8589	1.62	32.724	40.35	0.68	K9-7
4	7	Canine	Accuracy: Canine	1	12	73	0.8249	0.6	12.12	9.83	0.3	K9-10
4	8	Canine	Accuracy: Canine	2.7	21	221	2.4973	0.79	15.958	20.66	0.41	K9-12
5	9	Canine	Accuracy: Canine	7.2	46	581	6.5653	1.34	27.068	40.98	1.35	K9-13
5	10	Canine	Accuracy: Canine	1	12	85	0.9605	0.51	10.302	12.11	0.53	K9-15
6	11	Canine	Accuracy: Canine	0.9	10	93	1.0509	1.11	22.422	8.55	0.2	K9-17
6	12	Canine	Accuracy: Canine	1.1	12	89	1.0057	1.15	23.23	11.01	0.3	K9-18
7	13	Canine	Accuracy: Canine	2.2	12	189	2.1357	0.65	13.13	12.55	0.44	K9-20
7	14	Canine	Accuracy: Canine	1.5	21	130	1.469	0.81	16.362	18.48	0.6	K9-22
8	15	Canine	Accuracy: Canine	0.9	11	70	0.791	1.06	21.412	9.78	0.27	K9-24
8	16	Canine	Accuracy: Canine	1.4	14	124	1.4012	0.82	16.564	13.91	0.4	K9-25
9	17	Canine	Accuracy: Canine	1.2	12	101	1.1413	0.44	8.888	11.33	0.32	K9-28
9	18	Canine	Accuracy: Canine	0.8	11	53	0.5989	0.49	9.898	10.35	0.29	K9-29
10	19	Canine	Accuracy: Canine	1.2	14	100	1.13	0.5	10.1	12.99	0.24	K9-31
10	20	Canine	Accuracy: Canine	1.1	9	88	0.9944	0.53	10.706	9.15	0.34	K9-32
11	21	Canine	Accuracy: Canine	0.8	14	81	0.9153	0.78	15.756	10.84	0.27	K9-34
11	22	Canine	Accuracy: Canine	0.7	14	65	0.7345	0.57	11.514	11.53	0.33	K9-35
12	23	Canine	Accuracy: Canine	1.9	39	153	1.7289	0.99	19.998	36.36	1.38	K9-38
12	24	Canine	Accuracy: Canine	3.9	38	293	3.3109	1	20.2	36.19	0.94	K9-39
13	25	Canine	Accuracy: Canine	2.3	27	209	2.3617	0.53	10.706	24.42	0.79	K9-41
13	26	Canine	Accuracy: Canine	4.1	54	365	4.1245	1.32	26.664	50.91	1.34	K9-42
14	27	Canine	Accuracy: Canine	4.1	54	314	3.5482	0.29	5.858	50.08	1.62	K9-43
14	28	Canine	Accuracy: Canine	3.2	42	242	2.7346	1.27	25.654	39.65	1.2	K9-44
15	29	Canine	Accuracy: Canine	2	25	173	1.9549	0.44	8.888	23.91	0.73	K9-45
15	30	Canine	Accuracy: Canine	1.4	34	136	1.5368	0.5	10.1	30.3	0.24	K9-47
1	31	Canine	Precision: Canine Low	1.2	12	93	1.0509	0.75	15.15	11.75	0.13	K-P
1	32	Canine	Precision: Canine Low	1.2	13	91	1.0283	0.63	12.726	11.75	0.13	K-P
2	33	Canine	Precision: Canine Low	1.2	14	103	1.1639	0.52	10.504	11.75	0.13	K-P
2	34	Canine	Precision: Canine Low	1.2	14	107	1.2091	0.67	13.534	11.75	0.13	K-P
3	35	Canine	Precision: Canine Low	1.2	14	93	1.0509	0.61	12.322	11.75	0.13	K-P
3	36	Canine	Precision: Canine Low	1.2	12	96	1.0848	0.54	10.908	11.75	0.13	K-P
4	37	Canine	Precision: Canine Low	1.2	13	102	1.1526	0.49	9.898	11.75	0.13	K-P
4	38	Canine	Precision: Canine Low	1.2	14	108	1.2204	0.44	8.888	11.75	0.13	K-P
5	39	Canine	Precision: Canine Low	1.2	12	102	1.1526	0.65	13.13	11.75	0.13	K-P
5	40	Canine	Precision: Canine Low	1.2	12	102	1.1526	0.64	12.928	11.75	0.13	K-P
6	41	Canine	Precision: Canine Low	1.2	13	103	1.1639	1.14	23.028	11.75	0.13	K-P
6	42	Canine	Precision: Canine Low	1.2	13	99	1.1187	0.88	17.776	11.75	0.13	K-P
7	43	Canine	Precision: Canine Low	1.2	12	113	1.2769	0.9	18.18	11.75	0.13	K-P
7	44	Canine	Precision: Canine Low	1.2	12	117	1.3221	0.66	13.332	11.75	0.13	K-P
8	45	Canine	Precision: Canine Low	1.2	12	102	1.1526	0.75	15.15	11.75	0.13	K-P
8	46	Canine	Precision: Canine Low	1.2	13	109	1.2317	0.51	10.302	11.75	0.13	K-P
9	47	Canine	Precision: Canine Low	1.2	12	98	1.1074	0.48	9.696	11.75	0.13	K-P
9	48	Canine	Precision: Canine Low	1.2	11	99	1.1187	0.41	8.282	11.75	0.13	K-P
10	49	Canine	Precision: Canine Low	1.2	14	107	1.2091	0.37	7.474	11.75	0.13	K-P
10	50	Canine	Precision: Canine Low	1.2	12	105	1.1865	0.36	7.272	11.75	0.13	K-P
11	51	Canine	Precision: Canine Low	1.2	14	103	1.1639	0.5	10.1	11.75	0.13	K-P
11	52	Canine	Precision: Canine Low	1.2	14	102	1.1526	0.36	7.272	11.75	0.13	K-P
12	53	Canine	Precision: Canine Low	1.2	14	99	1.1187	0.31	6.262	11.75	0.13	K-P
12	54	Canine	Precision: Canine Low	1.2	2	97	1.0961	0.54	10.908	11.75	0.13	K-P
13	55	Canine	Precision: Canine Low	1.2	14	112	1.2656	0.49	9.898	11.75	0.13	K-P
13	56	Canine	Precision: Canine Low	1.2	14	108	1.2204	0.68	13.736	11.75	0.13	K-P
14	57	Canine	Precision: Canine Low	1.2	14	100	1.13	0.7	14.14	11.75	0.13	K-P
14	58	Canine	Precision: Canine Low	1.2	14	91	1.0283	0.62	12.524	11.75	0.13	K-P
15	59	Canine	Precision: Canine Low	1.2	12	102	1.1526	0.36	7.272	11.75	0.13	K-P
15	60	Canine	Precision: Canine Low	1.2	12	116	1.3108	0.67	13.534	11.75	0.13	K-P
1	61	Feline	Accuracy: Feline	2.6	15	201	2.2713	0.97	19.594	15.71	0.37	F-1
1	62	Feline	Accuracy: Feline	1.5	12	106	1.1978	0.62	12.524	11.95	0.22	F-2
2	63	Feline	Accuracy: Feline	1.4	15	127	1.4351	0.43	8.686	13.14	0.29	F-3
2	64	Feline	Accuracy: Feline	1.3	12	116	1.3108	0.54	10.908	11.65	0.3	F-4
3	65	Feline	Accuracy: Feline	1.5	16	125	1.4125	0.69	13.938	15.35	0.02	F-12
3	66	Feline	Accuracy: Feline	1.6	12	136	1.5368	0.6	12.12	10.32	0.1	F-13
4	67	Feline	Accuracy: Feline	1.6	14	123	1.3899	0.66	13.332	14.15	0.29	F-14
4	68	Feline	Accuracy: Feline	1.4	16	115	1.2995	0.5	10.1	12.51	0.2	F-15
5	69	Feline	Accuracy: Feline	1.3	13	110	1.243	0.82	16.564	12.86	0.13	F-22
5	70	Feline	Accuracy: Feline	2.9	22	241	2.7233	0.82	16.564	17.96	0.56	F-23
6	71	Feline	Accuracy: Feline	2.2	16	185	2.0905	1.53	30.906	14.67	0.2	F-24
6	72	Feline	Accuracy: Feline	2.4	18	196	2.2148	1.9	38.38	17.32	0.09	F-25
7	73	Feline	Accuracy: Feline	2.3	20	208	2.3504	1.22	24.644	18.45	0.19	F-26
7	74	Feline	Accuracy: Feline	2.1	21	193	2.1809	1.07	21.614	19.14	0.19	F-27
8	75	Feline	Accuracy: Feline	1.4	15	110	1.243	0.85	17.17	13.5	0.13	F-29
8	76	Feline	Accuracy: Feline	2.5	17	210	2.373	1.32	26.664	16.04	0.24	F-30
9	77	Feline	Accuracy: Feline	1.4	12	108	1.2204	0.56	11.312	11.38	0.08	F-33
9	78	Feline	Accuracy: Feline	1.9	15	144	1.6272	0.65	13.13	14.63	0.2	F-34
10	79	Feline	Accuracy: Feline	2	19	164	1.8532	0.95	19.19	17.8	0.11	F-35
10	80	Feline	Accuracy: Feline	1.6	18	136	1.5368	0.7	14.14	16.76	0.37	F-38
11	81	Feline	Accuracy: Feline	1.7	12	140	1.582	0.82	16.564	12.45	0.17	F-40
11	82	Feline	Accuracy: Feline	1.6	13	128	1.4464	0.62	12.524	11.5	0.1	F-43
12	83	Feline	Accuracy: Feline	3.4	15	263	2.9719	1.54	31.108	14.65	0.1	F-44
12	84	Feline	Accuracy: Feline	3.9	26	295	3.3335	1.32	26.664	25.87	0.35	F-47
13	85	Feline	Accuracy: Feline	2.6	30	225	2.5425	0.41	8.282	25.86	0.44	F-48
13	86	Feline	Accuracy: Feline	3	29	264	2.9832	0.85	17.17	26.04	0.26	F-49
14	87	Feline	Accuracy: Feline	1.9	32	134	1.5142	2.02	40.804	30.94	0.24	F-50
14	88	Feline	Accuracy: Feline	5.9	59	434	4.9042	1.57	31.714	55.44	0.18	F-51
15	89	Feline	Accuracy: Feline	4.2	45	368	4.1584	1.11	22.422	43.97	0.63	F-52
15	90	Feline	Accuracy: Feline	5.9	45	526	5.9438	1.48	29.896	43.68	0.39	F-53
1	91	Feline	Precision: Feline High	2.8	36	229	2.5877	1.64	33.128	31.57	0.58	F-P
1	92	Feline	Precision: Feline High	2.9	33	222	2.5086	1.45	29.29	31.57	0.58	F-P
2	93	Feline	Precision: Feline High	2.9	34	260	2.938	1.59	32.118	31.57	0.58	F-P
2	94	Feline	Precision: Feline High	2.9	35	249	2.8137	1.99	40.198	31.57	0.58	F-P
3	95	Feline	Precision: Feline High	2.9	36	240	2.712	1.85	37.37	31.57	0.58	F-P
3	96	Feline	Precision: Feline High	2.9	34	231	2.6103	1.17	23.634	31.57	0.58	F-P
4	97	Feline	Precision: Feline High	2.9	35	225	2.5425	1.13	22.826	31.57	0.58	F-P
4	98	Feline	Precision: Feline High	2.9	36	241	2.7233	1.13	22.826	31.57	0.58	F-P
5	99	Feline	Precision: Feline High	2.9	35	243	2.7459	1.28	25.856	31.57	0.58	F-P
5	100	Feline	Precision: Feline High	2.9	35	263	2.9719	1.8	36.36	31.57	0.58	F-P
6	101	Feline	Precision: Feline High	2.8	34	242	2.7346	2.12	42.824	31.57	0.58	F-P
6	102	Feline	Precision: Feline High	2.8	34	231	2.6103	1.67	33.734	31.57	0.58	F-P
7	103	Feline	Precision: Feline High	2.9	35	263	2.9719	1.4	28.28	31.57	0.58	F-P
7	104	Feline	Precision: Feline High	2.9	35	263	2.9719	1.52	30.704	31.57	0.58	F-P
8	105	Feline	Precision: Feline High	2.9	35	220	2.486	0.8	16.16	31.57	0.58	F-P
8	106	Feline	Precision: Feline High	2.8	34	236	2.6668	1.24	25.048	31.57	0.58	F-P
9	107	Feline	Precision: Feline High	2.8	34	226	2.5538	1.23	24.846	31.57	0.58	F-P
9	108	Feline	Precision: Feline High	2.9	34	229	2.5877	1.2	24.24	31.57	0.58	F-P
10	109	Feline	Precision: Feline High	2.9	33	232	2.6216	0.8	16.16	31.57	0.58	F-P
10	110	Feline	Precision: Feline High	2.9	34	244	2.7572	1.36	27.472	31.57	0.58	F-P
11	111	Feline	Precision: Feline High	2.8	34	231	2.6103	1.08	21.816	31.57	0.58	F-P
11	112	Feline	Precision: Feline High	2.9	34	235	2.6555	1.28	25.856	31.57	0.58	F-P
12	113	Feline	Precision: Feline High	2.9	34	233	2.6329	0.9	18.18	31.57	0.58	F-P
12	114	Feline	Precision: Feline High	2.9	35	232	2.6216	0.9	18.18	31.57	0.58	F-P
13	115	Feline	Precision: Feline High	2.9	36	250	2.825	1.04	21.008	31.57	0.58	F-P
13	116	Feline	Precision: Feline High	2.8	35	251	2.8363	0.86	17.372	31.57	0.58	F-P
14	117	Feline	Precision: Feline High	2.9	36	227	2.5651	1.03	20.806	31.57	0.58	F-P
14	118	Feline	Precision: Feline High	2.9	36	217	2.4521	0.8	16.16	31.57	0.58	F-P
15	119	Feline	Precision: Feline High	2.9	34	243	2.7459	1.05	21.21	31.57	0.58	F-P
15	120	Feline	Precision: Feline High	2.8	36	242	2.7346	1.6	32.32	31.57	0.58	F-P
